# Supplementary material for: Early fault detection in gearboxes via dynamic principal component analysis–driven multivariate statistical process control
Source: PLoS One. 2026 May 18;21(5):e0348497. doi: 10.1371/journal.pone.0348497 (PMC13183289; doi:10.1371/journal.pone.0348497)
Supplement: S1 Appendix — (ZIP) [file pone.0348497.s001.zip]

Archive with 12 entries (12 files):
- Fig 10.tif
- Fig 11.tif
- Fig 12.tif
- Fig 13.tif
- Fig 14.tif
- Fig 15.tif
- Fig 6.tif
- Fig 7.tif
- FIg 8.tif
- FIg 9.tif
- S1 Appendix.docx
- CEGeniusLog.txt
