# Supplementary material for: Early fault detection in gearboxes via dynamic principal component analysis–driven multivariate statistical process control
Source: PLoS One. 2026 May 18;21(5):e0348497. doi: 10.1371/journal.pone.0348497 (PMC13183289; doi:10.1371/journal.pone.0348497)
Supplement: S1 Appendix — (ZIP) [file pone.0348497.s001.zip › CEGeniusLog.txt]

Date and Time	Username	UserDomainname	Filenamepath	Error Number	Error Message	System Exception	Error LineNumber	Error MethodName	Applicationstarttime	Applicationendtime	CPU Used (%)	RAM Used (MB)

18-May-26 12:03:53	9108878	HS-J-PCOJ-04	CEGenius v2.10.17	C:\\Users\\9108878\\AppData\\Local\\Temp\\15\\Rar$DIa33172.16679.rartemp\\S1 Appendix.docx	CEGErr1	Error in GetPubInfoFromPath function	Could not find file 'C:\CEG2.0\External\InsertQuery.xml'.	0	GetPubInfoFromPath			2.327055%	5892MB
18-May-26 12:04:02	9108878	HS-J-PCOJ-04	CEGenius v2.10.17	C:\\Users\\9108878\\AppData\\Local\\Temp\\15\\Rar$DIa33172.16679.rartemp\\S1 Appendix.docx	ThisAddInErr_007	Error in Validating MoveToWord	Root element is missing.	0	Application_DocumentBeforeClose			39.2529%	5773MB
